# Supplementary material for: Rurality representation and changes in rural tourism destination
Source: PLoS One. 2026 Apr 21;21(4):e0347226. doi: 10.1371/journal.pone.0347226 (PMC13098982; doi:10.1371/journal.pone.0347226)
Supplement: S1 File — (ZIP) [file pone.0347226.s001.zip]

Archive with 70 entries (67 files):
- supporting information/
- supporting information/世凹村录音及转译文本/
- supporting information/世凹村录音及转译文本/jsa-5.docx
- supporting information/世凹村录音及转译文本/jsa-6.docx
- supporting information/世凹村录音及转译文本/jsa1.docx
- supporting information/世凹村录音及转译文本/jsa10.docx
- supporting information/世凹村录音及转译文本/jsa11d.doc
- supporting information/世凹村录音及转译文本/jsa12.m4a.doc
- supporting information/世凹村录音及转译文本/jsa13.m4a.doc
- supporting information/世凹村录音及转译文本/jsa14.m4a.doc
- supporting information/世凹村录音及转译文本/jsa15.m4a.doc
- supporting information/世凹村录音及转译文本/jsa16.m4a.doc
- supporting information/世凹村录音及转译文本/jsa17.docx
- supporting information/世凹村录音及转译文本/jsa18.docx
- supporting information/世凹村录音及转译文本/jsa19.docx
- supporting information/世凹村录音及转译文本/jsa2.docx
- supporting information/世凹村录音及转译文本/jsa20.docx
- supporting information/世凹村录音及转译文本/jsa21.docx
- supporting information/世凹村录音及转译文本/jsa3.docx
- supporting information/世凹村录音及转译文本/jsa4.docx
- supporting information/世凹村录音及转译文本/jsa7.docx
- supporting information/世凹村录音及转译文本/jsa8.docx
- supporting information/世凹村录音及转译文本/jsa9.docx
- supporting information/世凹村录音及转译文本/ysa-8.docx
- supporting information/世凹村录音及转译文本/YSA1.doc
- supporting information/世凹村录音及转译文本/ysa10.m4a.doc
- supporting information/世凹村录音及转译文本/ysa11.docx
- supporting information/世凹村录音及转译文本/ysa12.doc
- supporting information/世凹村录音及转译文本/ysa2-20200625.doc
- supporting information/世凹村录音及转译文本/ysa3-20200625.doc
- supporting information/世凹村录音及转译文本/ysa4.docx
- supporting information/世凹村录音及转译文本/ysa5-20200625.doc
- supporting information/世凹村录音及转译文本/ysa6.docx
- supporting information/世凹村录音及转译文本/ysa7.docx
- supporting information/世凹村录音及转译文本/ysa9.m4a .doc
- supporting information/大山村漆桥村录音及转译文本/
- supporting information/大山村漆桥村录音及转译文本/DS-JM 01.docx
- supporting information/大山村漆桥村录音及转译文本/DS-JM 10.docx
- supporting information/大山村漆桥村录音及转译文本/DS-JM 11YG.docx
- supporting information/大山村漆桥村录音及转译文本/DS-JM 12 YG.docx
- supporting information/大山村漆桥村录音及转译文本/DS-JM 13.docx
- supporting information/大山村漆桥村录音及转译文本/DS-JM 14.docx
- supporting information/大山村漆桥村录音及转译文本/DS-JM 15.docx
- supporting information/大山村漆桥村录音及转译文本/DS-JM 16.docx
- supporting information/大山村漆桥村录音及转译文本/DS-JM 17.docx
- supporting information/大山村漆桥村录音及转译文本/DS-JM 18 .docx
- supporting information/大山村漆桥村录音及转译文本/DS-JM 19.docx
- supporting information/大山村漆桥村录音及转译文本/DS-JM 2-LDY.docx
- supporting information/大山村漆桥村录音及转译文本/DS-JM 20.docx
- supporting information/大山村漆桥村录音及转译文本/DS-JM 21.docx
- supporting information/大山村漆桥村录音及转译文本/DS-JM 22.docx
- supporting information/大山村漆桥村录音及转译文本/DS-JM 23.docx
- supporting information/大山村漆桥村录音及转译文本/DS-JM 24.docx
- supporting information/大山村漆桥村录音及转译文本/DS-JM 25.docx
- supporting information/大山村漆桥村录音及转译文本/DS-JM 26.docx
- supporting information/大山村漆桥村录音及转译文本/DS-JM 3.docx
- supporting information/大山村漆桥村录音及转译文本/DS-JM 4.docx
- supporting information/大山村漆桥村录音及转译文本/DS-JM 5 小日子-LDY.docx
- supporting information/大山村漆桥村录音及转译文本/DS-JM 6.docx
- supporting information/大山村漆桥村录音及转译文本/DS-JM 7.docx
- supporting information/大山村漆桥村录音及转译文本/DS-JM 8.docx
- supporting information/大山村漆桥村录音及转译文本/DS-JM 9.docx
- supporting information/大山村漆桥村录音及转译文本/DS-YK 1 .docx
- supporting information/大山村漆桥村录音及转译文本/QQ-JM 1.docx
- supporting information/大山村漆桥村录音及转译文本/QQ-JM 2.docx
- supporting information/大山村漆桥村录音及转译文本/QQ-YK 1.docx
- supporting information/大山村漆桥村录音及转译文本/QQ-YK 2.docx
- supporting information/大山村漆桥村录音及转译文本/QQ-YK 3.docx
- supporting information/大山村漆桥村录音及转译文本/QQ-YK 4.docx
- supporting information/大山村漆桥村录音及转译文本/QQ-YK 5.docx
